# Supplementary material for: ﻿Description of two new huntsman spiders from Vietnam (Araneae, Sparassidae)
Source: Zookeys. 2025 Apr 29;1236:129–40. doi: 10.3897/zookeys.1236.145146 (PMC12056514; doi:10.3897/zookeys.1236.145146)
Supplement: XML Treatment for Heteropoda taygiangensis [file zookeys.1236.145146-treatment1.xml]

<!DOCTYPE tp:taxon-treatment
  PUBLIC "-//TaxonX//DTD Taxonomic Treatment Publishing DTD v0 20100105//EN" "tax-treatment-NSO.dtd">
<tp:taxon-treatment xmlns:tp="http://www.plazi.org/taxpub"><tp:treatment-meta><kwd-group><label>Taxon classification</label><kwd>
                <named-content content-type="kingdom">Animalia</named-content>
              </kwd><kwd>
                <named-content content-type="order">Araneae</named-content>
              </kwd><kwd>
                <named-content content-type="family">Sparassidae</named-content>
              </kwd></kwd-group><mixed-citation publication-type="journal"><person-group><name><surname>Zhang</surname><given-names>He</given-names></name><name><surname>Hoang</surname><given-names>Quang Duy</given-names></name><name><surname>Lei</surname><given-names>Shuang</given-names></name></person-group><article-title>﻿Description of two new huntsman spiders from Vietnam (<tp:taxon-name><tp:taxon-name-part taxon-name-part-type="order">Araneae</tp:taxon-name-part></tp:taxon-name>, <tp:taxon-name><tp:taxon-name-part taxon-name-part-type="family">Sparassidae</tp:taxon-name-part></tp:taxon-name>)</article-title><source>Zookeys</source><day>29</day><month>04</month><year>2025</year><volume>1236</volume><fpage>129</fpage><lpage>140</lpage><pub-id pub-id-type="doi">10.3897/zookeys.1236.145146</pub-id></mixed-citation></tp:treatment-meta><tp:nomenclature><label>﻿</label><tp:taxon-name>
              <object-id xmlns:xlink="http://www.w3.org/1999/xlink" content-type="arpha" xlink:type="simple">61BD7540-B3F0-5828-9BE7-FA355F1BC64A</object-id>
              <tp:taxon-name-part taxon-name-part-type="genus" reg="Heteropoda">Heteropoda</tp:taxon-name-part>
              <tp:taxon-name-part taxon-name-part-type="species" reg="taygiangensis">taygiangensis</tp:taxon-name-part>
              <object-id xmlns:xlink="http://www.w3.org/1999/xlink" content-type="zoobank" xlink:type="simple">https://zoobank.org/A6319416-85FF-430E-9ED3-7155AD8343A6</object-id>
            </tp:taxon-name><tp:taxon-status xmlns:xlink="http://www.w3.org/1999/xlink" xlink:type="simple">sp. nov.</tp:taxon-status><xref ref-type="fig" rid="F1">Figs 1</xref><xref ref-type="fig" rid="F2">, 2</xref><xref ref-type="fig" rid="F3">, 3</xref><xref ref-type="fig" rid="F7">, 7</xref></tp:nomenclature><tp:treatment-sec sec-type="type material" id="SECID0EEAAE"><title>Type material.</title><p><bold><italic>Holotype</italic></bold> male: Vietnam • Quang Nam Province: Tay Giang District, <named-content xmlns:xlink="http://www.w3.org/1999/xlink" content-type="dwc:verbatimCoordinates" xlink:type="simple"><named-content content-type="geo-json" specific-use="{&#34;type&#34;:&#34;Point&#34;,&#34;coordinates&#34;:[107.381900,15.837700]}" id="NCID0ESAAE" xlink:type="simple">15.8377°N, 107.3819°E</named-content></named-content>, elevation 1353 m, 23 July 2019, Quang Duy Hoang leg. (<named-content xmlns:xlink="http://www.w3.org/1999/xlink" content-type="dwc:institutional_code" xlink:title="Museum of Hubei University, Wuhan, China" xlink:href="http://grbio.org/institution/hubei-university" xlink:type="simple">MHU</named-content>, LJ20240068). <bold><italic>Paratype</italic></bold>: • 1 male, same locality data as holotype, collected on 18 July 2024, Quang Duy Hoang leg. (<named-content xmlns:xlink="http://www.w3.org/1999/xlink" content-type="dwc:institutional_code" xlink:title="Museum of Hubei University, Wuhan, China" xlink:href="http://grbio.org/institution/hubei-university" xlink:type="simple">MHU</named-content>, LJ20240069).</p></tp:treatment-sec><tp:treatment-sec sec-type="etymology" id="SECID0EEBAE"><title>Etymology.</title><p>The specific name is derived from the type locality, the Tay Giang District; adjective.</p></tp:treatment-sec><tp:treatment-sec sec-type="diagnosis" id="SECID0EJBAE"><title>Diagnosis.</title><p>Males of <italic><tp:taxon-name><tp:taxon-name-part taxon-name-part-type="genus" reg="Heteropoda">H.</tp:taxon-name-part><tp:taxon-name-part taxon-name-part-type="species" reg="taygiangensis">taygiangensis</tp:taxon-name-part></tp:taxon-name></italic> sp. nov. resemble that of <italic><tp:taxon-name><tp:taxon-name-part taxon-name-part-type="genus" reg="Heteropoda">H.</tp:taxon-name-part><tp:taxon-name-part taxon-name-part-type="species" reg="hainanensis">hainanensis</tp:taxon-name-part></tp:taxon-name></italic> Korai &amp; Jäger, 2024 in having a similar shape of the tegulum and embolus, but can be distinguished from the latter by: (1) Conductor long, narrow, and distally curved in ventral view (Fig. <xref ref-type="fig" rid="F1">1A–C, E</xref>) (broader and slightly more rounded distally in <italic><tp:taxon-name><tp:taxon-name-part taxon-name-part-type="genus" reg="Heteropoda">H.</tp:taxon-name-part><tp:taxon-name-part taxon-name-part-type="species" reg="hainanensis">hainanensis</tp:taxon-name-part></tp:taxon-name></italic>, see fig. 5A in <xref ref-type="bibr" rid="B5">Korai and Jäger 2024b</xref>); (2) spermophor slightly curved in distal tegular half (Fig. <xref ref-type="fig" rid="F1">1B</xref>) (obviously bent in distal tegular half in <italic><tp:taxon-name><tp:taxon-name-part taxon-name-part-type="genus" reg="Heteropoda">H.</tp:taxon-name-part><tp:taxon-name-part taxon-name-part-type="species" reg="hainanensis">hainanensis</tp:taxon-name-part></tp:taxon-name></italic>, see fig. 5A in <xref ref-type="bibr" rid="B5">Korai and Jäger 2024b</xref>); and (3) <abbrev xmlns:xlink="http://www.w3.org/1999/xlink" xlink:title="dorsal part of retrolateral tibial apophysis" id="ABBRID0ELDAE" xlink:type="simple">dRTA</abbrev> significantly wide, bent inward, and blunt-tipped, presenting a short and pointed projection, directed ventrally (Fig. <xref ref-type="fig" rid="F1">1B–D</xref>) (narrow, bent outward and pointed tip, without any projection in <italic><tp:taxon-name><tp:taxon-name-part taxon-name-part-type="genus" reg="Heteropoda">H.</tp:taxon-name-part><tp:taxon-name-part taxon-name-part-type="species" reg="hainanensis">hainanensis</tp:taxon-name-part></tp:taxon-name></italic>, <xref ref-type="bibr" rid="B5">Korai and Jäger 2024b</xref>: figs 5A, 6B).</p><fig id="F1" position="float" orientation="portrait"><object-id xmlns:xlink="http://www.w3.org/1999/xlink" content-type="doi" xlink:type="simple">10.3897/zookeys.1236.145146.figure1</object-id><object-id xmlns:xlink="http://www.w3.org/1999/xlink" content-type="arpha" xlink:type="simple">9215D98C-EFA8-5D88-878B-30024D538E22</object-id><label>Figure 1.</label><caption><p><italic><tp:taxon-name><tp:taxon-name-part taxon-name-part-type="genus" reg="Heteropoda">Heteropoda</tp:taxon-name-part><tp:taxon-name-part taxon-name-part-type="species" reg="taygiangensis">taygiangensis</tp:taxon-name-part></tp:taxon-name></italic> sp. nov., holotype, male <bold>A–C</bold> left male palp (<bold>A</bold> prolateral <bold>B</bold> ventral <bold>C</bold> retrolateral) <bold>D</bold> left male palpal tibia, retrolateral <bold>E</bold> left male palpal cymbium, retrolateral. Abbreviations: C, conductor; <abbrev xmlns:xlink="http://www.w3.org/1999/xlink" xlink:title="dorsal part of retrolateral tibial apophysis" id="ABBRID0EBFAE" xlink:type="simple">dRTA</abbrev>, dorsal retrolateral tibial apophysis; E, embolus; S, spermophor; <abbrev xmlns:xlink="http://www.w3.org/1999/xlink" xlink:title="ventral part of retrolateral tibial apophysis" id="ABBRID0EFFAE" xlink:type="simple">vRTA</abbrev>, ventral retrolateral tibial apophysis. Scale bars: 0.5 mm.</p></caption><graphic xmlns:xlink="http://www.w3.org/1999/xlink" xlink:href="zookeys-1236-129_article-145146__-g001.jpg" position="float" orientation="portrait" xlink:type="simple" id="oo_1318787.jpg"><uri content-type="original_file" xlink:type="simple">https://binary.pensoft.net/fig/1318787</uri></graphic></fig></tp:treatment-sec><tp:treatment-sec sec-type="description" id="SECID0EOFAE"><title>Description.</title><p><bold>Male (<italic>holotype</italic>)</bold>: Measurements: Medium-sized. <abbrev xmlns:xlink="http://www.w3.org/1999/xlink" xlink:title="total length" id="ABBRID0EZFAE" xlink:type="simple">TL</abbrev> 10.4, <abbrev xmlns:xlink="http://www.w3.org/1999/xlink" xlink:title="prosoma length" id="ABBRID0E4FAE" xlink:type="simple">PL</abbrev> 5.6, <abbrev xmlns:xlink="http://www.w3.org/1999/xlink" xlink:title="prosoma width" id="ABBRID0EBGAE" xlink:type="simple">PW</abbrev> 5.2, <abbrev xmlns:xlink="http://www.w3.org/1999/xlink" xlink:title="opisthosoma length" id="ABBRID0EFGAE" xlink:type="simple">OL</abbrev> 4.8, <abbrev xmlns:xlink="http://www.w3.org/1999/xlink" xlink:title="opisthosoma width" id="ABBRID0EJGAE" xlink:type="simple">OW</abbrev> 3.2. Eyes: <abbrev xmlns:xlink="http://www.w3.org/1999/xlink" xlink:title="anterior median eyes" id="ABBRID0ENGAE" xlink:type="simple">AME</abbrev> 0.25, <abbrev xmlns:xlink="http://www.w3.org/1999/xlink" xlink:title="anterior lateral eyes" id="ABBRID0ERGAE" xlink:type="simple">ALE</abbrev> 0.45, <abbrev xmlns:xlink="http://www.w3.org/1999/xlink" xlink:title="posterior median eyes" id="ABBRID0EVGAE" xlink:type="simple">PME</abbrev> 0.31, <abbrev xmlns:xlink="http://www.w3.org/1999/xlink" xlink:title="posterior lateral eyes" id="ABBRID0EZGAE" xlink:type="simple">PLE</abbrev> 0.47, <abbrev xmlns:xlink="http://www.w3.org/1999/xlink" xlink:title="anterior median eyes" id="ABBRID0E4GAE" xlink:type="simple">AME</abbrev>–<abbrev xmlns:xlink="http://www.w3.org/1999/xlink" xlink:title="anterior median eyes" id="ABBRID0EBHAE" xlink:type="simple">AME</abbrev> 0.20, <abbrev xmlns:xlink="http://www.w3.org/1999/xlink" xlink:title="anterior median eyes" id="ABBRID0EFHAE" xlink:type="simple">AME</abbrev>–<abbrev xmlns:xlink="http://www.w3.org/1999/xlink" xlink:title="anterior lateral eyes" id="ABBRID0EJHAE" xlink:type="simple">ALE</abbrev> 0.14, <abbrev xmlns:xlink="http://www.w3.org/1999/xlink" xlink:title="posterior median eyes" id="ABBRID0ENHAE" xlink:type="simple">PME</abbrev>–<abbrev xmlns:xlink="http://www.w3.org/1999/xlink" xlink:title="posterior median eyes" id="ABBRID0ERHAE" xlink:type="simple">PME</abbrev> 0.37, <abbrev xmlns:xlink="http://www.w3.org/1999/xlink" xlink:title="posterior median eyes" id="ABBRID0EVHAE" xlink:type="simple">PME</abbrev>–<abbrev xmlns:xlink="http://www.w3.org/1999/xlink" xlink:title="posterior lateral eyes" id="ABBRID0EZHAE" xlink:type="simple">PLE</abbrev> 0.25, <abbrev xmlns:xlink="http://www.w3.org/1999/xlink" xlink:title="anterior median eyes" id="ABBRID0E4HAE" xlink:type="simple">AME</abbrev>–<abbrev xmlns:xlink="http://www.w3.org/1999/xlink" xlink:title="posterior median eyes" id="ABBRID0EBIAE" xlink:type="simple">PME</abbrev> 0.27, <abbrev xmlns:xlink="http://www.w3.org/1999/xlink" xlink:title="anterior lateral eyes" id="ABBRID0EFIAE" xlink:type="simple">ALE</abbrev>–<abbrev xmlns:xlink="http://www.w3.org/1999/xlink" xlink:title="posterior lateral eyes" id="ABBRID0EJIAE" xlink:type="simple">PLE</abbrev> 0.42, <abbrev xmlns:xlink="http://www.w3.org/1999/xlink" xlink:title="clypeus height" id="ABBRID0ENIAE" xlink:type="simple">CH</abbrev><abbrev xmlns:xlink="http://www.w3.org/1999/xlink" xlink:title="anterior median eyes" id="ABBRID0ERIAE" xlink:type="simple">AME</abbrev> 0.44, <abbrev xmlns:xlink="http://www.w3.org/1999/xlink" xlink:title="clypeus height" id="ABBRID0EVIAE" xlink:type="simple">CH</abbrev><abbrev xmlns:xlink="http://www.w3.org/1999/xlink" xlink:title="anterior lateral eyes" id="ABBRID0EZIAE" xlink:type="simple">ALE</abbrev> 0.33. Spination: <abbrev xmlns:xlink="http://www.w3.org/1999/xlink" xlink:title="palp" id="ABBRID0E4IAE" xlink:type="simple">Pp</abbrev> 131, 100, 2121; <abbrev xmlns:xlink="http://www.w3.org/1999/xlink" xlink:title="femur" id="ABBRID0EBJAE" xlink:type="simple">Fe</abbrev> I 123, II–III 323, IV 33(4)1; <abbrev xmlns:xlink="http://www.w3.org/1999/xlink" xlink:title="patella" id="ABBRID0EFJAE" xlink:type="simple">Pa</abbrev> I–II 101, III–IV 001; <abbrev xmlns:xlink="http://www.w3.org/1999/xlink" xlink:title="tibia" id="ABBRID0EJJAE" xlink:type="simple">Ti</abbrev> I–IV 2226, III–IV 2126; <abbrev xmlns:xlink="http://www.w3.org/1999/xlink" xlink:title="metatarsus" id="ABBRID0ENJAE" xlink:type="simple">Mt</abbrev> I–II 1014, III 2014, IV 3036. Measurements of palps and legs: Palp 7.5 (3.0, 1.6, 0.7, -, 2.2); I 22.5 (5.9, 2.4, 6.4, 5.8, 2.0); II 24.2 (6.5, 2.6, 7.3, 6.1, 1.7); III 18.5 (5.0, 2.2, 5.3, 4.8, 1.2); IV 20.2 (5.4, 1.8, 5.5, 5.6, 1.9). Leg formula: II-I-IV-III. Cheliceral furrow with 3 promarginal, 4 retromarginal teeth and ca. 42 denticles.</p><p><bold><italic>Palp</italic></bold> (Fig. <xref ref-type="fig" rid="F1">1A–E</xref>): As in diagnosis. <abbrev xmlns:xlink="http://www.w3.org/1999/xlink" xlink:title="retrolateral tibial apophysis" id="ABBRID0E3JAE" xlink:type="simple">RTA</abbrev> arising distally on tibia, <abbrev xmlns:xlink="http://www.w3.org/1999/xlink" xlink:title="ventral part of retrolateral tibial apophysis" id="ABBRID0EAKAE" xlink:type="simple">vRTA</abbrev> in retrolateral view with rounded hump. Cymbium almost two times as long as <abbrev xmlns:xlink="http://www.w3.org/1999/xlink" xlink:title="tibia" id="ABBRID0EEKAE" xlink:type="simple">Ti</abbrev>. Conductor long, beyond cymbial margin. Spermophor strongly curved close to the base of conductor. Embolus arising from tegulum in 4:00 o’ clock position, filiform and almost forming a semicircular in ventral view.</p><p><bold><italic>Colouration</italic></bold> (Fig. <xref ref-type="fig" rid="F2">2A, B</xref>): <abbrev xmlns:xlink="http://www.w3.org/1999/xlink" xlink:title="dorsal shield of prosoma" id="ABBRID0ETKAE" xlink:type="simple">DS</abbrev> reddish brown, with dense black hairs in the posterior part. Fovea and radial marks distinct. <abbrev xmlns:xlink="http://www.w3.org/1999/xlink" xlink:title="opisthosoma" id="ABBRID0EXKAE" xlink:type="simple">OS</abbrev> dorsally with four dark round marks, regularly arranged in the median field, and with a dark transverse line in posterior part. <abbrev xmlns:xlink="http://www.w3.org/1999/xlink" xlink:title="opisthosoma" id="ABBRID0E2KAE" xlink:type="simple">OS</abbrev> ventrally yellow, with lots of reddish-brown spots, irregularly arranged.</p><fig id="F2" position="float" orientation="portrait"><object-id xmlns:xlink="http://www.w3.org/1999/xlink" content-type="doi" xlink:type="simple">10.3897/zookeys.1236.145146.figure2</object-id><object-id xmlns:xlink="http://www.w3.org/1999/xlink" content-type="arpha" xlink:type="simple">F3F6D89B-788C-58E9-8491-CFF2ADA4DBA7</object-id><label>Figure 2.</label><caption><p><italic><tp:taxon-name><tp:taxon-name-part taxon-name-part-type="genus" reg="Heteropoda">Heteropoda</tp:taxon-name-part><tp:taxon-name-part taxon-name-part-type="species" reg="taygiangensis">taygiangensis</tp:taxon-name-part></tp:taxon-name></italic> sp. nov. <bold>A, B</bold> male habitus (<bold>A</bold> dorsal <bold>B</bold> ventral). Scale bars: 2 mm.</p></caption><graphic xmlns:xlink="http://www.w3.org/1999/xlink" xlink:href="zookeys-1236-129_article-145146__-g002.jpg" position="float" orientation="portrait" xlink:type="simple" id="oo_1318788.jpg"><uri content-type="original_file" xlink:type="simple">https://binary.pensoft.net/fig/1318788</uri></graphic></fig><p><bold>Female</bold>: Unknown.</p></tp:treatment-sec><tp:treatment-sec sec-type="distribution" id="SECID0EBMAE"><title>Distribution.</title><p>Known only from the type locality (Fig. <xref ref-type="fig" rid="F7">7</xref>).</p></tp:treatment-sec><tp:treatment-sec sec-type="notes" id="SECID0ELMAE"><title>Notes.</title><p>To date, four <italic><tp:taxon-name><tp:taxon-name-part taxon-name-part-type="genus" reg="Heteropoda">Heteropoda</tp:taxon-name-part></tp:taxon-name></italic> species from Vietnam are known only from females: <italic><tp:taxon-name><tp:taxon-name-part taxon-name-part-type="genus" reg="Heteropoda">H.</tp:taxon-name-part><tp:taxon-name-part taxon-name-part-type="species" reg="altmannae">altmannae</tp:taxon-name-part></tp:taxon-name></italic> Jäger, 2008 from Ca Mau Province in southern Vietnam; <italic><tp:taxon-name><tp:taxon-name-part taxon-name-part-type="genus" reg="Heteropoda">H.</tp:taxon-name-part><tp:taxon-name-part taxon-name-part-type="species" reg="ignichelis">ignichelis</tp:taxon-name-part></tp:taxon-name></italic> (Simon, 1880) from Sai Gon, southern Vietnam; <italic><tp:taxon-name><tp:taxon-name-part taxon-name-part-type="genus" reg="Heteropoda">H.</tp:taxon-name-part><tp:taxon-name-part taxon-name-part-type="species" reg="pressula">pressula</tp:taxon-name-part></tp:taxon-name></italic> Simon, 1886 from Bachiou (=Ba Chieu?), Sai Gon, Vietnam; and <italic><tp:taxon-name><tp:taxon-name-part taxon-name-part-type="genus" reg="Heteropoda">H.</tp:taxon-name-part><tp:taxon-name-part taxon-name-part-type="species" reg="zuviele">zuviele</tp:taxon-name-part></tp:taxon-name></italic> Jäger, 2008 from northern Vietnam (<xref ref-type="bibr" rid="B11">Simon 1880</xref>, <xref ref-type="bibr" rid="B12">1886</xref>; <xref ref-type="bibr" rid="B3">Jäger 2008</xref>). The newly described species, <italic><tp:taxon-name><tp:taxon-name-part taxon-name-part-type="genus" reg="Heteropoda">H.</tp:taxon-name-part><tp:taxon-name-part taxon-name-part-type="species" reg="taygiangensis">taygiangensis</tp:taxon-name-part></tp:taxon-name></italic> sp. nov., is represented by male specimens and could potentially be conspecific with one of these species, which are known only from females. However, <italic><tp:taxon-name><tp:taxon-name-part taxon-name-part-type="genus" reg="Heteropoda">H.</tp:taxon-name-part><tp:taxon-name-part taxon-name-part-type="species" reg="taygiangensis">taygiangensis</tp:taxon-name-part></tp:taxon-name></italic> sp. nov. is found more than 500 km away from the known localities of <italic><tp:taxon-name><tp:taxon-name-part taxon-name-part-type="genus" reg="Heteropoda">H.</tp:taxon-name-part><tp:taxon-name-part taxon-name-part-type="species" reg="altmannae">altmannae</tp:taxon-name-part></tp:taxon-name></italic>, <italic><tp:taxon-name><tp:taxon-name-part taxon-name-part-type="genus" reg="Heteropoda">H.</tp:taxon-name-part><tp:taxon-name-part taxon-name-part-type="species" reg="ignichelis">ignichelis</tp:taxon-name-part></tp:taxon-name></italic>, and <italic><tp:taxon-name><tp:taxon-name-part taxon-name-part-type="genus" reg="Heteropoda">H.</tp:taxon-name-part><tp:taxon-name-part taxon-name-part-type="species" reg="zuviele">zuviele</tp:taxon-name-part></tp:taxon-name></italic>. <italic><tp:taxon-name><tp:taxon-name-part taxon-name-part-type="genus" reg="Heteropoda">Heteropoda</tp:taxon-name-part><tp:taxon-name-part taxon-name-part-type="species" reg="altmannae">altmannae</tp:taxon-name-part></tp:taxon-name></italic> and <italic><tp:taxon-name><tp:taxon-name-part taxon-name-part-type="genus" reg="Heteropoda">H.</tp:taxon-name-part><tp:taxon-name-part taxon-name-part-type="species" reg="ignichelis">ignichelis</tp:taxon-name-part></tp:taxon-name></italic> have only been recorded from their original localities, with no further records available. Although <italic><tp:taxon-name><tp:taxon-name-part taxon-name-part-type="genus" reg="Heteropoda">H.</tp:taxon-name-part><tp:taxon-name-part taxon-name-part-type="species" reg="zuviele">zuviele</tp:taxon-name-part></tp:taxon-name></italic> has been documented beyond its type locality, all known records are restricted to the north of the type locality. The type locality of <italic><tp:taxon-name><tp:taxon-name-part taxon-name-part-type="genus" reg="Heteropoda">H.</tp:taxon-name-part><tp:taxon-name-part taxon-name-part-type="species" reg="pressula">pressula</tp:taxon-name-part></tp:taxon-name></italic>, “Bachiou,” remains uncertain. <xref ref-type="bibr" rid="B12">Simon (1886)</xref> repeatedly referred to it as a locality in Cambodia, but its exact location has not been verified. Because “Bachiou” cannot be confidently located in Cambodia, some subsequent authors (<xref ref-type="bibr" rid="B8">Ono et al. 2012</xref>; <xref ref-type="bibr" rid="B15">Yamasaki et al. 2018</xref>; <xref ref-type="bibr" rid="B10">Seyfulina and Kartsev 2022</xref>) have suggested it may correspond to Ba Chieu, Sai Gon, Vietnam. Determining whether “Bachiou” lies in Vietnam or Cambodia requires further investigation, particularly through re-examination of the <italic><tp:taxon-name><tp:taxon-name-part taxon-name-part-type="genus" reg="Heteropoda">H.</tp:taxon-name-part><tp:taxon-name-part taxon-name-part-type="species" reg="pressula">pressula</tp:taxon-name-part></tp:taxon-name></italic> type specimen. Therefore, we consider the new species, <italic><tp:taxon-name><tp:taxon-name-part taxon-name-part-type="genus" reg="Heteropoda">H.</tp:taxon-name-part><tp:taxon-name-part taxon-name-part-type="species" reg="taygiangensis">taygiangensis</tp:taxon-name-part></tp:taxon-name></italic> sp. nov. to be a separate species in the present study. To support future efforts to resolve this taxonomic ambiguity, we provide <abbrev xmlns:xlink="http://www.w3.org/1999/xlink" xlink:title="mitochondrial cytochrome c oxidase subunit I" id="ABBRID0EZSAE" xlink:type="simple">COI</abbrev> sequence data. Additionally, we constructed the first phylogenetic tree of the genus <italic><tp:taxon-name><tp:taxon-name-part taxon-name-part-type="genus" reg="Heteropoda">Heteropoda</tp:taxon-name-part></tp:taxon-name></italic> based on all currently available <abbrev xmlns:xlink="http://www.w3.org/1999/xlink" xlink:title="mitochondrial cytochrome c oxidase subunit I" id="ABBRID0EETAE" xlink:type="simple">COI</abbrev> sequences (Fig. <xref ref-type="fig" rid="F3">3</xref>).</p><fig id="F3" position="float" orientation="portrait"><object-id xmlns:xlink="http://www.w3.org/1999/xlink" content-type="doi" xlink:type="simple">10.3897/zookeys.1236.145146.figure3</object-id><object-id xmlns:xlink="http://www.w3.org/1999/xlink" content-type="arpha" xlink:type="simple">0D3CDCEB-C914-5885-AA3F-8E0D570D10E9</object-id><label>Figure 3.</label><caption><p>Bayesian tree based on the <abbrev xmlns:xlink="http://www.w3.org/1999/xlink" xlink:title="mitochondrial cytochrome c oxidase subunit I" id="ABBRID0EUTAE" xlink:type="simple">COI</abbrev> dataset including 46 <italic><tp:taxon-name><tp:taxon-name-part taxon-name-part-type="genus" reg="Heteropoda">Heteropoda</tp:taxon-name-part></tp:taxon-name></italic> individuals belonging to 23 species. Numbers on nodes are posterior probabilities; bootstrap support from ML analyses is indicated as solid stars for values &gt; 95%, open stars &gt; 50–95%. Red font indicates <italic><tp:taxon-name><tp:taxon-name-part taxon-name-part-type="genus" reg="Heteropoda">H.</tp:taxon-name-part><tp:taxon-name-part taxon-name-part-type="species" reg="taygiangensis">taygiangensis</tp:taxon-name-part></tp:taxon-name></italic> sp. nov., blue line indicates the outgroup.</p></caption><graphic xmlns:xlink="http://www.w3.org/1999/xlink" xlink:href="zookeys-1236-129_article-145146__-g003.jpg" position="float" orientation="portrait" xlink:type="simple" id="oo_1318789.jpg"><uri content-type="original_file" xlink:type="simple">https://binary.pensoft.net/fig/1318789</uri></graphic></fig></tp:treatment-sec><tp:treatment-sec><!--Section generated to contain objects referenced in tp:taxon-treatment.--><fig id="F7" position="float" orientation="portrait"><object-id xmlns:xlink="http://www.w3.org/1999/xlink" content-type="doi" xlink:type="simple">10.3897/zookeys.1236.145146.figure7</object-id><object-id xmlns:xlink="http://www.w3.org/1999/xlink" content-type="arpha" xlink:type="simple">CA59BE9A-B138-5281-AE14-5851B840E7F6</object-id><label>Figure 7.</label><caption><p>Records of the new <italic><tp:taxon-name><tp:taxon-name-part taxon-name-part-type="genus" reg="Heteropoda">Heteropoda</tp:taxon-name-part></tp:taxon-name></italic> and <italic><tp:taxon-name><tp:taxon-name-part taxon-name-part-type="genus" reg="Pseudopoda">Pseudopoda</tp:taxon-name-part></tp:taxon-name></italic> species in Vietnam. 1 <italic><tp:taxon-name><tp:taxon-name-part taxon-name-part-type="genus" reg="Heteropoda">H.</tp:taxon-name-part><tp:taxon-name-part taxon-name-part-type="species" reg="taygiangensis">taygiangensis</tp:taxon-name-part></tp:taxon-name></italic> sp. nov. 2 <italic><tp:taxon-name><tp:taxon-name-part taxon-name-part-type="genus" reg="Pseudopoda">P.</tp:taxon-name-part><tp:taxon-name-part taxon-name-part-type="species" reg="tadungensis">tadungensis</tp:taxon-name-part></tp:taxon-name></italic> sp. nov.</p></caption><graphic xmlns:xlink="http://www.w3.org/1999/xlink" xlink:href="zookeys-1236-129_article-145146__-g007.jpg" position="float" orientation="portrait" xlink:type="simple" id="oo_1318793.jpg"><uri content-type="original_file" xlink:type="simple">https://binary.pensoft.net/fig/1318793</uri></graphic></fig></tp:treatment-sec><ref-list><ref id="B5"><mixed-citation xmlns:xlink="http://www.w3.org/1999/xlink" xlink:type="simple"><person-group><name name-style="western"><surname>Korai</surname><given-names>SK</given-names></name><name name-style="western"><surname>Jäger</surname><given-names>P</given-names></name></person-group> (<year>2024b</year>) <article-title>Five new species of the spider genus <italic><tp:taxon-name><tp:taxon-name-part taxon-name-part-type="genus">Heteropoda</tp:taxon-name-part></tp:taxon-name></italic> Latreille, 1804 (<tp:taxon-name><tp:taxon-name-part taxon-name-part-type="order">Araneae</tp:taxon-name-part></tp:taxon-name>: <tp:taxon-name><tp:taxon-name-part taxon-name-part-type="family">Sparassidae</tp:taxon-name-part></tp:taxon-name>) from China.</article-title><source>European Journal of Taxonomy</source><volume>947</volume>: <fpage>109</fpage>–<lpage>129</lpage>. <ext-link xlink:href="10.5852/ejt.2024.947.2623" ext-link-type="doi" xlink:type="simple">https://doi.org/10.5852/ejt.2024.947.2623</ext-link></mixed-citation></ref><ref id="B11"><mixed-citation xmlns:xlink="http://www.w3.org/1999/xlink" xlink:type="simple"><person-group><name name-style="western"><surname>Simon</surname><given-names>E</given-names></name></person-group> (<year>1880</year>) Révision de la famille des <tp:taxon-name><tp:taxon-name-part taxon-name-part-type="family">Sparassidae</tp:taxon-name-part></tp:taxon-name> (Arachnides). Actes de la Société Linnéenne de Bordeaux 34(2/3/4): 223–351.</mixed-citation></ref><ref id="B12"><mixed-citation xmlns:xlink="http://www.w3.org/1999/xlink" xlink:type="simple"><person-group><name name-style="western"><surname>Simon</surname><given-names>E</given-names></name></person-group> (<year>1886</year>) <article-title>Arachnides recueillis par M. A. Pavie (sous chef du service des postes au Cambodge) dans le royaume de Siam, au Cambodge et en Cochinchine.</article-title><source>Actes de la Société Linnéenne de Bordeaux</source><volume>40</volume>: <fpage>137</fpage>–<lpage>166</lpage>.</mixed-citation></ref><ref id="B3"><mixed-citation xmlns:xlink="http://www.w3.org/1999/xlink" xlink:type="simple"><person-group><name name-style="western"><surname>Jäger</surname><given-names>P</given-names></name></person-group> (<year>2008</year>) <article-title>Revision of the huntsman spider genus <italic><tp:taxon-name><tp:taxon-name-part taxon-name-part-type="genus">Heteropoda</tp:taxon-name-part></tp:taxon-name></italic> Latreille 1804: species with exceptional male palpal conformations from Southeast Asia and Australia (<tp:taxon-name><tp:taxon-name-part taxon-name-part-type="class">Arachnida</tp:taxon-name-part></tp:taxon-name>, <tp:taxon-name><tp:taxon-name-part taxon-name-part-type="order">Araneae</tp:taxon-name-part></tp:taxon-name>: <tp:taxon-name><tp:taxon-name-part taxon-name-part-type="family">Sparassidae</tp:taxon-name-part></tp:taxon-name>: <tp:taxon-name><tp:taxon-name-part taxon-name-part-type="subfamily">Heteropodinae</tp:taxon-name-part></tp:taxon-name>).</article-title><source>Senckenbergiana Biologica</source><volume>88</volume>: <fpage>239</fpage>–<lpage>310</lpage>. <ext-link xlink:href="10.11646/zootaxa.5352.1.1" ext-link-type="doi" xlink:type="simple">https://doi.org/10.11646/zootaxa.5352.1.1</ext-link></mixed-citation></ref><ref id="B8"><mixed-citation xmlns:xlink="http://www.w3.org/1999/xlink" xlink:type="simple"><person-group><name name-style="western"><surname>Ono</surname><given-names>H</given-names></name><name name-style="western"><surname>Thinh</surname><given-names>TH</given-names></name><name name-style="western"><surname>Sac</surname><given-names>PD</given-names></name></person-group> (<year>2012</year>) <article-title>Spiders (<tp:taxon-name><tp:taxon-name-part taxon-name-part-type="class">Arachnida</tp:taxon-name-part></tp:taxon-name>, <tp:taxon-name><tp:taxon-name-part taxon-name-part-type="order">Araneae</tp:taxon-name-part></tp:taxon-name>) recorded from Vietnam, 1837–2011.</article-title><source>Memoirs of the National Museum of Nature and Science Tokyo</source><volume>48</volume>: <fpage>1</fpage>–<lpage>37</lpage>.</mixed-citation></ref><ref id="B15"><mixed-citation xmlns:xlink="http://www.w3.org/1999/xlink" xlink:type="simple"><person-group><name name-style="western"><surname>Yamasaki</surname><given-names>T</given-names></name><name name-style="western"><surname>Henriques</surname><given-names>S</given-names></name><name name-style="western"><surname>Phung</surname><given-names>LTH</given-names></name><name name-style="western"><surname>Hoang</surname><given-names>QD</given-names></name></person-group> (<year>2018</year>) <article-title>Redescription of the sole species of the enigmatic solifuge genus <italic><tp:taxon-name><tp:taxon-name-part taxon-name-part-type="genus">Dinorhax</tp:taxon-name-part></tp:taxon-name></italic> Simon, 1879 (<tp:taxon-name><tp:taxon-name-part taxon-name-part-type="order">Solifugae</tp:taxon-name-part></tp:taxon-name>: <tp:taxon-name><tp:taxon-name-part taxon-name-part-type="family">Melanoblossiidae</tp:taxon-name-part></tp:taxon-name>) in Southeast Asia.</article-title><source>The Journal of Arachnology</source><volume>46</volume>(<issue>3</issue>): <fpage>498</fpage>–<lpage>506</lpage>. <ext-link xlink:href="10.1636/JoA-S-17-090.1" ext-link-type="doi" xlink:type="simple">https://doi.org/10.1636/JoA-S-17-090.1</ext-link></mixed-citation></ref><ref id="B10"><mixed-citation xmlns:xlink="http://www.w3.org/1999/xlink" xlink:type="simple"><person-group><name name-style="western"><surname>Seyfulina</surname><given-names>RR</given-names></name><name name-style="western"><surname>Kartsev</surname><given-names>VM</given-names></name></person-group> (<year>2022</year>) <article-title>On the spider fauna of the Oriental Region: new data from Thailand (<tp:taxon-name><tp:taxon-name-part taxon-name-part-type="class">Arachnida</tp:taxon-name-part></tp:taxon-name>: <tp:taxon-name><tp:taxon-name-part taxon-name-part-type="order">Aranei</tp:taxon-name-part></tp:taxon-name>).</article-title><source><tp:taxon-name><tp:taxon-name-part taxon-name-part-type="phylum">Arthropoda</tp:taxon-name-part></tp:taxon-name> Selecta</source><volume>31</volume>(<issue>1</issue>): <fpage>115</fpage>–<lpage>128</lpage>. <ext-link xlink:href="10.15298/arthsel.31.1.14" ext-link-type="doi" xlink:type="simple">https://doi.org/10.15298/arthsel.31.1.14</ext-link></mixed-citation></ref></ref-list></tp:taxon-treatment>
