# Supplementary material for: ﻿Description of two new huntsman spiders from Vietnam (Araneae, Sparassidae)
Source: Zookeys. 2025 Apr 29;1236:129–40. doi: 10.3897/zookeys.1236.145146 (PMC12056514; doi:10.3897/zookeys.1236.145146)
Supplement: XML Treatment for Pseudopoda tadungensis [file zookeys.1236.145146-treatment2.xml]

<!DOCTYPE tp:taxon-treatment
  PUBLIC "-//TaxonX//DTD Taxonomic Treatment Publishing DTD v0 20100105//EN" "tax-treatment-NSO.dtd">
<tp:taxon-treatment xmlns:tp="http://www.plazi.org/taxpub"><tp:treatment-meta><kwd-group><label>Taxon classification</label><kwd>
                <named-content content-type="kingdom">Animalia</named-content>
              </kwd><kwd>
                <named-content content-type="order">Araneae</named-content>
              </kwd><kwd>
                <named-content content-type="family">Sparassidae</named-content>
              </kwd></kwd-group><mixed-citation publication-type="journal"><person-group><name><surname>Zhang</surname><given-names>He</given-names></name><name><surname>Hoang</surname><given-names>Quang Duy</given-names></name><name><surname>Lei</surname><given-names>Shuang</given-names></name></person-group><article-title>﻿Description of two new huntsman spiders from Vietnam (<tp:taxon-name><tp:taxon-name-part taxon-name-part-type="order">Araneae</tp:taxon-name-part></tp:taxon-name>, <tp:taxon-name><tp:taxon-name-part taxon-name-part-type="family">Sparassidae</tp:taxon-name-part></tp:taxon-name>)</article-title><source>Zookeys</source><day>29</day><month>04</month><year>2025</year><volume>1236</volume><fpage>129</fpage><lpage>140</lpage><pub-id pub-id-type="doi">10.3897/zookeys.1236.145146</pub-id></mixed-citation></tp:treatment-meta><tp:nomenclature><label>﻿</label><tp:taxon-name>
              <object-id xmlns:xlink="http://www.w3.org/1999/xlink" content-type="arpha" xlink:type="simple">7A5DF956-30B9-59BE-B2AB-DB955DC1392F</object-id>
              <tp:taxon-name-part taxon-name-part-type="genus" reg="Pseudopoda">Pseudopoda</tp:taxon-name-part>
              <tp:taxon-name-part taxon-name-part-type="species" reg="tadungensis">tadungensis</tp:taxon-name-part>
              <object-id xmlns:xlink="http://www.w3.org/1999/xlink" content-type="zoobank" xlink:type="simple">https://zoobank.org/EB77EE59-7A7C-4A9F-8342-CFED94C2AAA1</object-id>
            </tp:taxon-name><tp:taxon-status xmlns:xlink="http://www.w3.org/1999/xlink" xlink:type="simple">sp. nov.</tp:taxon-status><xref ref-type="fig" rid="F4">Figs 4</xref><xref ref-type="fig" rid="F5">, 5</xref><xref ref-type="fig" rid="F6">, 6</xref><xref ref-type="fig" rid="F7">, 7</xref></tp:nomenclature><tp:treatment-sec sec-type="type material" id="SECID0EIWAE"><title>Type material.</title><p><bold><italic>Holotype</italic></bold> female: Vietnam • Dak Nong Province: Dak Glong District, Ta Dung National Park, <named-content xmlns:xlink="http://www.w3.org/1999/xlink" content-type="dwc:verbatimCoordinates" xlink:type="simple"><named-content content-type="geo-json" specific-use="{&#34;type&#34;:&#34;Point&#34;,&#34;coordinates&#34;:[107.992300,11.861600]}" id="NCID0EWWAE" xlink:type="simple">11.8616°N, 107.9923°E</named-content></named-content>, elevation 953 m, 1 February 2024, Quang Duy Hoang leg. (<named-content xmlns:xlink="http://www.w3.org/1999/xlink" content-type="dwc:institutional_code" xlink:title="Museum of Hubei University, Wuhan, China" xlink:href="http://grbio.org/institution/hubei-university" xlink:type="simple">MHU</named-content>, LJ20240005).</p></tp:treatment-sec><tp:treatment-sec sec-type="etymology" id="SECID0EAXAE"><title>Etymology.</title><p>The specific name is derived from the type locality, the Ta Dung National Park; adjective.</p></tp:treatment-sec><tp:treatment-sec sec-type="diagnosis" id="SECID0EFXAE"><title>Diagnosis.</title><p>The female of <italic><tp:taxon-name><tp:taxon-name-part taxon-name-part-type="genus" reg="Pseudopoda">P.</tp:taxon-name-part><tp:taxon-name-part taxon-name-part-type="species" reg="tadungensis">tadungensis</tp:taxon-name-part></tp:taxon-name></italic> sp. nov. can be distinguished from all congeners by the medially incompletely fused lateral lobes in ventral view, and the internal duct system twisted into a wing shape.</p></tp:treatment-sec><tp:treatment-sec sec-type="description" id="SECID0EWXAE"><title>Description.</title><p><bold>Female (<italic>holotype</italic>)</bold>: Measurements: Medium-sized. <abbrev xmlns:xlink="http://www.w3.org/1999/xlink" xlink:title="total length" id="ABBRID0EBYAE" xlink:type="simple">TL</abbrev> 10.1, <abbrev xmlns:xlink="http://www.w3.org/1999/xlink" xlink:title="prosoma length" id="ABBRID0EFYAE" xlink:type="simple">PL</abbrev> 4.4, <abbrev xmlns:xlink="http://www.w3.org/1999/xlink" xlink:title="prosoma width" id="ABBRID0EJYAE" xlink:type="simple">PW</abbrev> 4.0, <abbrev xmlns:xlink="http://www.w3.org/1999/xlink" xlink:title="opisthosoma length" id="ABBRID0ENYAE" xlink:type="simple">OL</abbrev> 5.7, <abbrev xmlns:xlink="http://www.w3.org/1999/xlink" xlink:title="opisthosoma width" id="ABBRID0ERYAE" xlink:type="simple">OW</abbrev> 2.7. Eyes: <abbrev xmlns:xlink="http://www.w3.org/1999/xlink" xlink:title="anterior median eyes" id="ABBRID0EVYAE" xlink:type="simple">AME</abbrev> 0.14, <abbrev xmlns:xlink="http://www.w3.org/1999/xlink" xlink:title="anterior lateral eyes" id="ABBRID0EZYAE" xlink:type="simple">ALE</abbrev> 0.24, <abbrev xmlns:xlink="http://www.w3.org/1999/xlink" xlink:title="posterior median eyes" id="ABBRID0E4YAE" xlink:type="simple">PME</abbrev> 0.17, <abbrev xmlns:xlink="http://www.w3.org/1999/xlink" xlink:title="posterior lateral eyes" id="ABBRID0EBZAE" xlink:type="simple">PLE</abbrev> 0.23, <abbrev xmlns:xlink="http://www.w3.org/1999/xlink" xlink:title="anterior median eyes" id="ABBRID0EFZAE" xlink:type="simple">AME</abbrev>–<abbrev xmlns:xlink="http://www.w3.org/1999/xlink" xlink:title="anterior median eyes" id="ABBRID0EJZAE" xlink:type="simple">AME</abbrev> 0.16, <abbrev xmlns:xlink="http://www.w3.org/1999/xlink" xlink:title="anterior median eyes" id="ABBRID0ENZAE" xlink:type="simple">AME</abbrev>–<abbrev xmlns:xlink="http://www.w3.org/1999/xlink" xlink:title="anterior lateral eyes" id="ABBRID0ERZAE" xlink:type="simple">ALE</abbrev> 0.09, <abbrev xmlns:xlink="http://www.w3.org/1999/xlink" xlink:title="posterior median eyes" id="ABBRID0EVZAE" xlink:type="simple">PME</abbrev>–<abbrev xmlns:xlink="http://www.w3.org/1999/xlink" xlink:title="posterior median eyes" id="ABBRID0EZZAE" xlink:type="simple">PME</abbrev> 0.20, <abbrev xmlns:xlink="http://www.w3.org/1999/xlink" xlink:title="posterior median eyes" id="ABBRID0E4ZAE" xlink:type="simple">PME</abbrev>–<abbrev xmlns:xlink="http://www.w3.org/1999/xlink" xlink:title="posterior lateral eyes" id="ABBRID0EB1AE" xlink:type="simple">PLE</abbrev> 0.35, <abbrev xmlns:xlink="http://www.w3.org/1999/xlink" xlink:title="anterior median eyes" id="ABBRID0EF1AE" xlink:type="simple">AME</abbrev>–<abbrev xmlns:xlink="http://www.w3.org/1999/xlink" xlink:title="posterior median eyes" id="ABBRID0EJ1AE" xlink:type="simple">PME</abbrev> 0.27, <abbrev xmlns:xlink="http://www.w3.org/1999/xlink" xlink:title="anterior lateral eyes" id="ABBRID0EN1AE" xlink:type="simple">ALE</abbrev>–<abbrev xmlns:xlink="http://www.w3.org/1999/xlink" xlink:title="posterior lateral eyes" id="ABBRID0ER1AE" xlink:type="simple">PLE</abbrev> 0.25, <abbrev xmlns:xlink="http://www.w3.org/1999/xlink" xlink:title="clypeus height" id="ABBRID0EV1AE" xlink:type="simple">CH</abbrev><abbrev xmlns:xlink="http://www.w3.org/1999/xlink" xlink:title="anterior median eyes" id="ABBRID0EZ1AE" xlink:type="simple">AME</abbrev> 0.37, <abbrev xmlns:xlink="http://www.w3.org/1999/xlink" xlink:title="clypeus height" id="ABBRID0E41AE" xlink:type="simple">CH</abbrev><abbrev xmlns:xlink="http://www.w3.org/1999/xlink" xlink:title="anterior lateral eyes" id="ABBRID0EB2AE" xlink:type="simple">ALE</abbrev> 0.30. Spination: <abbrev xmlns:xlink="http://www.w3.org/1999/xlink" xlink:title="palp" id="ABBRID0EF2AE" xlink:type="simple">Pp</abbrev> 131, 101, 2101, 1014; <abbrev xmlns:xlink="http://www.w3.org/1999/xlink" xlink:title="femur" id="ABBRID0EJ2AE" xlink:type="simple">Fe</abbrev> I 323, II–III 322, IV 331; <abbrev xmlns:xlink="http://www.w3.org/1999/xlink" xlink:title="patella" id="ABBRID0EN2AE" xlink:type="simple">Pa</abbrev> I–III 101, IV 000; <abbrev xmlns:xlink="http://www.w3.org/1999/xlink" xlink:title="tibia" id="ABBRID0ER2AE" xlink:type="simple">Ti</abbrev> I–II 2228, III 2226, IV 2126; <abbrev xmlns:xlink="http://www.w3.org/1999/xlink" xlink:title="metatarsus" id="ABBRID0EV2AE" xlink:type="simple">Mt</abbrev> I–II 3034, III–IV 3036. Measurements of palps and legs: <abbrev xmlns:xlink="http://www.w3.org/1999/xlink" xlink:title="palp" id="ABBRID0EZ2AE" xlink:type="simple">Pp</abbrev> 7.6 (1.6, 0.7, 1.4, –, 2.3); I 19.3 (5.5, 1.9, 5.5, 5.0, 1.4); II 22.0 (6.1, 2.2, 6.4, 5.6, 1.7); III 16.0 (4.9, 1.7, 4.4, 4.0, 1.0); IV 18.8 (5.6, 1.1, 5.1, 5.5, 1.5). Leg formula: II-I-IV-III. Cheliceral furrow with ca. 20 denticles.</p><p><bold><italic>Epigyne</italic></bold> (Fig. <xref ref-type="fig" rid="F4">4A–C</xref>): As in diagnosis. Epigynal field wider than long. Anterior bands short. Anterior margins of lateral lobes slightly curved, posterior margins of lateral lobes with median indentation. Posterior part of internal duct system with loops. Fertilization duct long and narrow, situated postero-laterally.</p><fig id="F4" position="float" orientation="portrait"><object-id xmlns:xlink="http://www.w3.org/1999/xlink" content-type="doi" xlink:type="simple">10.3897/zookeys.1236.145146.figure4</object-id><object-id xmlns:xlink="http://www.w3.org/1999/xlink" content-type="arpha" xlink:type="simple">25C9DAF3-E0E8-5055-9C18-F3F92A7E8BA2</object-id><label>Figure 4.</label><caption><p><italic><tp:taxon-name><tp:taxon-name-part taxon-name-part-type="genus" reg="Pseudopoda">Pseudopoda</tp:taxon-name-part><tp:taxon-name-part taxon-name-part-type="species" reg="tadungensis">tadungensis</tp:taxon-name-part></tp:taxon-name></italic> sp. nov., holotype, female <bold>A</bold> epigyne, ventral <bold>B</bold> schematic course of <abbrev xmlns:xlink="http://www.w3.org/1999/xlink" xlink:title="internal duct system" id="ABBRID0E63AE" xlink:type="simple">IDS</abbrev>, dorsal <bold>C</bold> vulva, dorsal. Abbreviations: <abbrev xmlns:xlink="http://www.w3.org/1999/xlink" xlink:title="anterior bands" id="ABBRID0EF4AE" xlink:type="simple">AB</abbrev>, anterior bands; <abbrev xmlns:xlink="http://www.w3.org/1999/xlink" xlink:title="copulatory opening" id="ABBRID0EJ4AE" xlink:type="simple">CO</abbrev>, copulatory opening; <abbrev xmlns:xlink="http://www.w3.org/1999/xlink" xlink:title="fertilization duct" id="ABBRID0EN4AE" xlink:type="simple">FD</abbrev>, fertilization duct; <abbrev xmlns:xlink="http://www.w3.org/1999/xlink" xlink:title="internal duct system" id="ABBRID0ER4AE" xlink:type="simple">IDS</abbrev>, internal duct system; <abbrev xmlns:xlink="http://www.w3.org/1999/xlink" xlink:title="lateral lobes" id="ABBRID0EV4AE" xlink:type="simple">LL</abbrev>, lateral lobes. Scale bars: 0.5 mm.</p></caption><graphic xmlns:xlink="http://www.w3.org/1999/xlink" xlink:href="zookeys-1236-129_article-145146__-g004.jpg" position="float" orientation="portrait" xlink:type="simple" id="oo_1318790.jpg"><uri content-type="original_file" xlink:type="simple">https://binary.pensoft.net/fig/1318790</uri></graphic></fig><p><bold><italic>Colouration</italic></bold> (Fig. <xref ref-type="fig" rid="F5">5A, B</xref>): <abbrev xmlns:xlink="http://www.w3.org/1999/xlink" xlink:title="dorsal shield of prosoma" id="ABBRID0EJ5AE" xlink:type="simple">DS</abbrev> reddish brown, with dark spots. Fovea and radial marks distinct. <abbrev xmlns:xlink="http://www.w3.org/1999/xlink" xlink:title="opisthosoma" id="ABBRID0EN5AE" xlink:type="simple">OS</abbrev> dorsally with reddish-brown patches, arranged symmetrically in two longitudinal lines. <abbrev xmlns:xlink="http://www.w3.org/1999/xlink" xlink:title="opisthosoma" id="ABBRID0ER5AE" xlink:type="simple">OS</abbrev> ventrally yellow with a longitudinal brown region, margins with few small marks.</p><fig id="F5" position="float" orientation="portrait"><object-id xmlns:xlink="http://www.w3.org/1999/xlink" content-type="doi" xlink:type="simple">10.3897/zookeys.1236.145146.figure5</object-id><object-id xmlns:xlink="http://www.w3.org/1999/xlink" content-type="arpha" xlink:type="simple">879264F0-571C-5FA0-878B-C30CAF4DC1C1</object-id><label>Figure 5.</label><caption><p><italic><tp:taxon-name><tp:taxon-name-part taxon-name-part-type="genus" reg="Pseudopoda">Pseudopoda</tp:taxon-name-part><tp:taxon-name-part taxon-name-part-type="species" reg="tadungensis">tadungensis</tp:taxon-name-part></tp:taxon-name></italic> sp. nov. <bold>A, B</bold> female habitus (<bold>A</bold> dorsal <bold>B</bold> ventral). Scale bars: 2 mm.</p></caption><graphic xmlns:xlink="http://www.w3.org/1999/xlink" xlink:href="zookeys-1236-129_article-145146__-g005.jpg" position="float" orientation="portrait" xlink:type="simple" id="oo_1318791.jpg"><uri content-type="original_file" xlink:type="simple">https://binary.pensoft.net/fig/1318791</uri></graphic></fig><p><bold>Male</bold>: Unknown.</p><p><bold>Distribution.</bold> Known only from the type locality (Fig. <xref ref-type="fig" rid="F7">7</xref>).</p></tp:treatment-sec><tp:treatment-sec sec-type="notes" id="SECID0EAAAG"><title>Note.</title><p><italic><tp:taxon-name><tp:taxon-name-part taxon-name-part-type="genus" reg="Pseudopoda">Pseudopoda</tp:taxon-name-part><tp:taxon-name-part taxon-name-part-type="species" reg="tadungensis">tadungensis</tp:taxon-name-part></tp:taxon-name></italic> sp. nov. exhibits subtle differences in genital morphology compared to most other species of the genus. To confirm its generic placement, we amplified the <abbrev xmlns:xlink="http://www.w3.org/1999/xlink" xlink:title="mitochondrial cytochrome c oxidase subunit I" id="ABBRID0ERAAG" xlink:type="simple">COI</abbrev> sequence of the holotype and conducted a phylogenetic analysis based on currently available <abbrev xmlns:xlink="http://www.w3.org/1999/xlink" xlink:title="mitochondrial cytochrome c oxidase subunit I" id="ABBRID0EVAAG" xlink:type="simple">COI</abbrev> sequences of the genus. The resulting tree supports the placement of <italic><tp:taxon-name><tp:taxon-name-part taxon-name-part-type="genus" reg="Pseudopoda">P.</tp:taxon-name-part><tp:taxon-name-part taxon-name-part-type="species" reg="tadungensis">tadungensis</tp:taxon-name-part></tp:taxon-name></italic> sp. nov. within <italic><tp:taxon-name><tp:taxon-name-part taxon-name-part-type="genus" reg="Pseudopoda">Pseudopoda</tp:taxon-name-part></tp:taxon-name></italic> (Fig. <xref ref-type="fig" rid="F6">6</xref>). These molecular data provide an additional line of evidence for the validity and generic assignment of the new species.</p><fig id="F6" position="float" orientation="portrait"><object-id xmlns:xlink="http://www.w3.org/1999/xlink" content-type="doi" xlink:type="simple">10.3897/zookeys.1236.145146.figure6</object-id><object-id xmlns:xlink="http://www.w3.org/1999/xlink" content-type="arpha" xlink:type="simple">75CFD819-0E48-5FB3-ADB9-84A7595ED79D</object-id><label>Figure 6.</label><caption><p>Bayesian tree based on the <abbrev xmlns:xlink="http://www.w3.org/1999/xlink" xlink:title="mitochondrial cytochrome c oxidase subunit I" id="ABBRID0EXBAG" xlink:type="simple">COI</abbrev> dataset including 139 <italic><tp:taxon-name><tp:taxon-name-part taxon-name-part-type="genus" reg="Pseudopoda">Pseudopoda</tp:taxon-name-part></tp:taxon-name></italic> individuals belonging to 42 species. Numbers on nodes are posterior probabilities; bootstrap support from ML analyses is indicated as solid stars for values &gt; 95%, open stars &gt; 50–95%. Red font indicates <italic><tp:taxon-name><tp:taxon-name-part taxon-name-part-type="genus" reg="Pseudopoda">P.</tp:taxon-name-part><tp:taxon-name-part taxon-name-part-type="species" reg="tadungensis">tadungensis</tp:taxon-name-part></tp:taxon-name></italic> sp. nov., blue lines indicate the outgroup clade.</p></caption><graphic xmlns:xlink="http://www.w3.org/1999/xlink" xlink:href="zookeys-1236-129_article-145146__-g006.jpg" position="float" orientation="portrait" xlink:type="simple" id="oo_1318792.jpg"><uri content-type="original_file" xlink:type="simple">https://binary.pensoft.net/fig/1318792</uri></graphic></fig><p>Up to now, four <italic><tp:taxon-name><tp:taxon-name-part taxon-name-part-type="genus" reg="Pseudopoda">Pseudopoda</tp:taxon-name-part></tp:taxon-name></italic> species from Vietnam are known only from males. The collection sites of these four species are located at a considerable distance from <italic><tp:taxon-name><tp:taxon-name-part taxon-name-part-type="genus" reg="Pseudopoda">P.</tp:taxon-name-part><tp:taxon-name-part taxon-name-part-type="species" reg="tadungensis">tadungensis</tp:taxon-name-part></tp:taxon-name></italic> sp. nov. (all exceeding 200 km, outside the endemic range of most <italic><tp:taxon-name><tp:taxon-name-part taxon-name-part-type="genus" reg="Pseudopoda">Pseudopoda</tp:taxon-name-part></tp:taxon-name></italic> species; personal observation, <xref ref-type="bibr" rid="B17">Zhang et al. 2023</xref>), and their size and patterns do not match. Therefore, <italic><tp:taxon-name><tp:taxon-name-part taxon-name-part-type="genus" reg="Pseudopoda">P.</tp:taxon-name-part><tp:taxon-name-part taxon-name-part-type="species" reg="tadungensis">tadungensis</tp:taxon-name-part></tp:taxon-name></italic> sp. nov. is currently regarded as a distinct species. Further studies are required to address this ambiguity conclusively.</p><fig id="F7" position="float" orientation="portrait"><object-id xmlns:xlink="http://www.w3.org/1999/xlink" content-type="doi" xlink:type="simple">10.3897/zookeys.1236.145146.figure7</object-id><object-id xmlns:xlink="http://www.w3.org/1999/xlink" content-type="arpha" xlink:type="simple">CA59BE9A-B138-5281-AE14-5851B840E7F6</object-id><label>Figure 7.</label><caption><p>Records of the new <italic><tp:taxon-name><tp:taxon-name-part taxon-name-part-type="genus" reg="Heteropoda">Heteropoda</tp:taxon-name-part></tp:taxon-name></italic> and <italic><tp:taxon-name><tp:taxon-name-part taxon-name-part-type="genus" reg="Pseudopoda">Pseudopoda</tp:taxon-name-part></tp:taxon-name></italic> species in Vietnam. 1 <italic><tp:taxon-name><tp:taxon-name-part taxon-name-part-type="genus" reg="Heteropoda">H.</tp:taxon-name-part><tp:taxon-name-part taxon-name-part-type="species" reg="taygiangensis">taygiangensis</tp:taxon-name-part></tp:taxon-name></italic> sp. nov. 2 <italic><tp:taxon-name><tp:taxon-name-part taxon-name-part-type="genus" reg="Pseudopoda">P.</tp:taxon-name-part><tp:taxon-name-part taxon-name-part-type="species" reg="tadungensis">tadungensis</tp:taxon-name-part></tp:taxon-name></italic> sp. nov.</p></caption><graphic xmlns:xlink="http://www.w3.org/1999/xlink" xlink:href="zookeys-1236-129_article-145146__-g007.jpg" position="float" orientation="portrait" xlink:type="simple" id="oo_1318793.jpg"><uri content-type="original_file" xlink:type="simple">https://binary.pensoft.net/fig/1318793</uri></graphic></fig></tp:treatment-sec><ref-list><ref id="B17"><mixed-citation xmlns:xlink="http://www.w3.org/1999/xlink" xlink:type="simple"><person-group><name name-style="western"><surname>Zhang</surname><given-names>H</given-names></name><name name-style="western"><surname>Zhu</surname><given-names>Y</given-names></name><name name-style="western"><surname>Zhong</surname><given-names>Y</given-names></name><name name-style="western"><surname>Jäger</surname><given-names>P</given-names></name><name name-style="western"><surname>Liu</surname><given-names>J</given-names></name></person-group> (<year>2023</year>) <article-title>A taxonomic revision of the spider genus <italic><tp:taxon-name><tp:taxon-name-part taxon-name-part-type="genus">Pseudopoda</tp:taxon-name-part></tp:taxon-name></italic> Jäger, 2000 (<tp:taxon-name><tp:taxon-name-part taxon-name-part-type="order">Araneae</tp:taxon-name-part></tp:taxon-name>: <tp:taxon-name><tp:taxon-name-part taxon-name-part-type="family">Sparassidae</tp:taxon-name-part></tp:taxon-name>) from East, South and Southeast Asia.</article-title><source>Megataxa</source><volume>9</volume>(<issue>1</issue>): <fpage>1</fpage>–<lpage>304</lpage>. <ext-link xlink:href="10.11646/megataxa.9.1.1" ext-link-type="doi" xlink:type="simple">https://doi.org/10.11646/megataxa.9.1.1</ext-link></mixed-citation></ref></ref-list></tp:taxon-treatment>
